# Supplementary material for: Genetic Analyses of Common Infections in the Avon Longitudinal Study of Parents and Children Cohort
Source: Front Immunol. 2021 Nov 4;12:727457. doi: 10.3389/fimmu.2021.727457 (PMC8599591; doi:10.3389/fimmu.2021.727457)
Supplement: Supplementary file 1 [file DataSheet_1.zip]

Archive with 2 entries (2 files):
- Supplementary Material.docx
- Supplementary Tables.xlsx
